# Supplementary material for: Translation and psychometric evaluation of Smartphone Addiction Scale—Short Version (SAS-SV) among Chinese college students
Source: PLoS One. 2022 Nov 29;17(11):e0278092. doi: 10.1371/journal.pone.0278092 (PMC9707792; doi:10.1371/journal.pone.0278092)
Supplement: S1 Data — (XLSX) [file pone.0278092.s002.xlsx]

## Sheet: Sample 1
Gender	Grade	Age	Item1	Item2	Item3	Item4	Item5	Item6	Item7	Item8	Item9	Item10	Component3	Componen2	Componen1	SA
2	1	18	1	3	3	4	2	2	2	4	4	3	7	8	13	28
2	1	18	3	4	4	6	1	3	5	3	3	1	11	10	12	33
2	1	18	1	2	2	2	2	2	2	2	2	2	5	6	8	19
2	1	18	2	2	4	2	3	2	2	4	4	2	8	7	12	27
2	1	18	2	2	5	5	2	2	2	2	2	2	9	9	8	26
2	1	18	2	2	4	6	5	5	5	5	4	3	8	16	17	41
2	1	18	2	3	2	5	2	2	3	6	4	3	7	9	16	32
2	1	18	5	5	5	6	4	5	4	5	5	4	15	15	18	48
2	1	18	5	5	5	5	5	5	3	5	5	5	15	15	18	48
2	1	18	4	4	4	6	6	6	6	6	6	4	12	18	22	52
2	1	18	5	5	5	5	4	4	4	4	3	2	15	13	13	41
2	1	18	3	1	1	1	1	1	1	3	3	3	5	3	10	18
2	1	18	2	6	6	4	1	5	6	4	6	4	14	10	20	44
2	1	18	1	1	6	6	4	2	4	2	5	2	8	12	13	33
2	1	18	1	2	4	3	1	1	1	6	2	2	7	5	11	23
2	1	18	2	2	6	5	4	2	1	6	2	1	10	11	10	31
2	1	18	2	5	2	2	1	1	4	2	5	1	9	4	12	25
2	1	19	3	3	3	6	4	5	5	5	6	2	9	15	18	42
2	1	19	4	5	4	4	4	4	5	5	5	2	13	12	17	42
2	1	19	4	5	2	5	3	1	1	5	5	1	11	9	12	32
2	1	19	2	5	4	5	4	4	5	5	5	3	11	13	18	42
2	1	19	1	3	4	3	3	3	2	2	2	3	8	9	9	26
2	1	19	4	4	2	2	1	4	2	4	2	2	10	7	10	27
2	1	19	3	4	4	4	2	4	3	5	5	3	11	10	16	37
2	1	19	3	2	2	4	2	2	2	2	2	2	7	8	8	23
2	1	19	5	4	4	5	3	4	3	5	5	3	13	12	16	41
2	1	19	3	4	4	5	4	4	4	5	5	5	11	13	19	43
2	1	19	5	5	5	4	4	4	4	4	4	4	15	12	16	43
2	1	19	3	2	5	5	2	2	2	5	4	2	10	9	13	32
2	1	19	5	5	5	5	5	5	5	5	5	5	15	15	20	50
2	1	19	5	5	5	5	3	5	5	5	5	5	15	13	20	48
2	1	19	2	2	4	4	3	3	4	4	3	2	8	10	13	31
2	1	19	2	2	4	4	3	3	4	4	3	2	8	10	13	31
2	1	19	3	4	4	5	5	5	4	4	4	3	11	15	15	41
2	1	19	4	4	4	1	1	1	1	6	6	1	12	3	14	29
2	1	19	4	4	5	5	4	4	2	4	4	2	13	13	12	38
2	1	19	2	2	5	5	4	5	5	5	5	5	9	14	20	43
2	1	19	4	3	2	5	4	4	4	4	4	2	9	13	14	36
2	1	19	4	4	4	3	4	4	4	4	4	4	12	11	16	39
2	1	19	5	4	3	3	2	2	2	2	5	1	12	7	10	29
2	1	19	5	4	2	5	2	2	1	2	3	4	11	9	10	30
2	1	19	3	5	6	6	6	5	5	5	6	3	14	17	19	50
2	1	19	1	4	6	2	2	2	1	5	5	3	11	6	14	31
2	1	19	2	4	4	3	3	3	4	4	4	1	10	9	13	32
2	1	19	2	2	3	5	2	2	4	6	3	3	7	9	16	32
2	1	19	4	4	4	4	4	4	4	4	4	4	12	12	16	40
2	1	19	4	4	4	6	5	5	5	5	4	4	12	16	18	46
2	1	19	1	4	6	4	1	2	6	6	6	6	11	7	24	42
2	1	19	4	4	5	3	2	4	6	6	6	2	13	9	20	42
2	1	19	1	4	1	6	6	5	2	5	5	2	6	17	14	37
2	1	19	4	3	5	5	2	2	3	2	2	2	12	9	9	30
2	1	19	4	4	5	5	2	4	4	6	5	3	13	11	18	42
2	1	19	4	4	3	5	4	2	3	4	3	3	11	11	13	35
2	1	19	2	4	6	5	2	4	6	4	6	5	12	11	21	44
2	1	19	1	1	1	6	1	4	6	6	6	6	3	11	24	38
2	1	19	1	1	1	5	1	1	1	1	1	1	3	7	4	14
2	1	19	2	3	5	5	2	4	3	5	4	2	10	11	14	35
2	1	19	3	6	6	6	6	6	3	5	2	1	15	18	11	44
2	1	19	1	1	1	1	1	1	1	1	1	1	3	3	4	10
2	1	19	5	5	6	3	2	4	4	5	3	3	16	9	15	40
2	1	19	2	5	4	5	2	4	4	4	4	2	11	11	14	36
2	1	19	5	5	6	5	4	3	5	5	6	5	16	12	21	49
2	1	19	2	5	2	3	3	4	2	3	4	2	9	10	11	30
2	1	19	5	3	1	6	1	1	6	4	5	3	9	8	18	35
2	1	19	3	3	3	3	3	6	6	6	6	6	9	12	24	45
2	1	19	6	6	6	4	4	4	6	6	6	6	18	12	24	54
2	1	19	6	6	6	6	6	6	6	6	6	6	18	18	24	60
2	1	19	2	3	5	6	1	1	5	4	5	4	10	8	18	36
2	1	19	5	5	4	4	2	4	5	3	5	4	14	10	17	41
2	1	19	4	6	3	6	3	3	4	4	6	4	13	12	18	43
2	1	19	5	5	5	2	3	4	5	6	6	5	15	9	22	46
2	1	19	2	3	4	4	2	3	5	5	5	3	9	9	18	36
2	1	19	4	5	4	4	4	4	4	3	4	3	13	12	14	39
2	1	19	4	6	3	1	1	1	1	1	4	1	13	3	7	23
2	1	19	2	4	2	6	6	2	5	6	6	2	8	14	19	41
2	1	19	4	2	5	5	4	4	4	4	2	2	11	13	12	36
2	1	19	3	2	3	1	1	1	1	2	3	3	8	3	9	20
2	1	19	6	6	6	6	1	6	6	6	5	4	18	13	21	52
2	1	19	4	5	5	4	4	4	2	4	4	4	14	12	14	40
2	1	19	5	5	4	5	4	5	4	2	5	3	14	14	14	42
2	1	19	2	4	6	6	1	4	5	4	6	1	12	11	16	39
2	1	19	3	3	5	6	4	4	4	6	4	3	11	14	17	42
2	1	19	5	5	5	5	5	5	5	5	5	5	15	15	20	50
1	2	20	2	4	4	4	2	2	3	2	4	3	10	8	12	30
1	2	20	4	4	4	5	4	6	4	5	4	3	12	15	16	43
1	2	20	4	4	4	4	4	4	4	4	4	4	12	12	16	40
1	2	20	4	4	4	6	6	6	6	6	3	1	12	18	16	46
2	2	20	5	2	3	5	4	4	5	5	5	4	10	13	19	42
2	2	20	4	4	4	4	4	4	4	4	4	4	12	12	16	40
2	2	20	5	4	5	4	4	4	4	4	4	4	14	12	16	42
2	2	20	3	2	5	2	2	5	5	5	4	3	10	9	17	36
2	2	20	6	6	6	4	3	4	4	6	6	4	18	11	20	49
2	2	20	4	3	4	4	3	3	3	4	5	4	11	10	16	37
2	2	20	1	3	2	2	4	4	3	5	3	2	6	10	13	29
2	2	20	2	4	4	1	1	2	4	4	4	2	10	4	14	28
2	2	20	4	4	4	5	3	3	4	3	3	3	12	11	13	36
2	2	20	5	4	4	4	4	4	2	4	4	4	13	12	14	39
2	2	20	4	4	6	2	3	3	3	4	4	2	14	8	13	35
2	2	20	4	3	5	3	2	2	2	4	5	3	12	7	14	33
2	2	20	3	4	4	5	5	4	4	5	4	3	11	14	16	41
2	2	20	4	3	4	2	2	4	3	5	4	2	11	8	14	33
1	2	20	3	3	3	3	3	3	3	3	3	3	9	9	12	30
1	2	20	3	3	4	5	3	3	3	3	3	3	10	11	12	33
1	2	20	1	1	2	5	3	3	4	2	2	1	4	11	9	24
1	2	20	2	3	2	4	2	3	3	4	4	3	7	9	14	30
1	2	20	3	4	4	5	4	4	4	4	4	4	11	13	16	40
1	2	20	1	1	4	5	5	5	5	5	4	4	6	15	18	39
1	2	20	5	5	5	4	4	4	4	4	4	4	15	12	16	43
2	2	20	2	3	4	2	2	2	3	6	3	2	9	6	14	29
2	2	20	4	4	4	4	4	4	4	4	4	4	12	12	16	40
2	2	20	2	3	3	5	4	4	5	5	3	3	8	13	16	37
2	2	20	3	4	2	4	2	4	4	4	3	3	9	10	14	33
2	2	20	5	5	6	6	2	2	4	2	5	3	16	10	14	40
2	2	20	3	5	5	5	4	5	5	5	5	5	13	14	20	47
2	2	20	4	4	3	5	3	3	5	6	5	1	11	11	17	39
2	2	20	2	4	6	5	3	4	5	5	4	4	12	12	18	42
2	2	20	4	4	4	6	4	3	5	5	5	4	12	13	19	44
2	2	20	5	5	6	4	4	5	3	5	4	5	16	13	17	46
2	2	20	2	4	4	5	3	4	3	3	4	2	10	12	12	34
2	2	20	4	4	2	4	2	3	5	5	4	2	10	9	16	35
2	2	20	3	3	3	3	3	3	3	3	3	3	9	9	12	30
2	2	20	4	4	5	5	3	4	4	3	4	3	13	12	14	39
2	2	20	3	4	2	3	3	5	3	4	4	4	9	11	15	35
2	2	20	4	3	5	4	3	4	4	4	4	4	12	11	16	39
2	2	20	3	3	4	2	3	4	3	4	5	3	10	9	15	34
2	2	20	3	3	6	3	2	4	4	6	4	3	12	9	17	38
2	2	20	4	4	3	5	3	4	4	4	4	2	11	12	14	37
2	2	20	4	2	4	5	5	4	3	4	4	2	10	14	13	37
2	2	20	4	4	6	2	2	3	6	6	6	2	14	7	20	41
2	2	20	3	3	5	2	2	3	4	4	4	2	11	7	14	32
2	2	20	3	4	5	2	2	4	5	5	5	5	12	8	20	40
2	2	20	4	3	2	5	4	4	3	5	3	3	9	13	14	36
2	2	20	4	4	4	4	4	4	4	4	4	4	12	12	16	40
1	2	20	3	4	3	5	2	2	3	4	4	2	10	9	13	32
1	2	20	4	3	4	4	3	3	4	4	4	4	11	10	16	37
1	2	20	5	5	6	6	4	6	6	6	6	4	16	16	22	54
1	2	20	1	1	1	6	6	6	6	6	5	4	3	18	21	42
2	2	20	3	2	4	5	3	4	4	5	2	2	9	12	13	34
1	2	20	4	6	6	4	2	2	4	2	4	4	16	8	14	38
1	2	20	2	2	2	2	2	2	2	2	2	2	6	6	8	20
2	2	20	4	4	4	4	4	4	4	4	4	4	12	12	16	40
2	2	20	3	1	1	2	1	1	2	1	5	1	5	4	9	18
2	2	20	2	2	2	5	4	4	5	6	5	5	6	13	21	40
2	2	20	3	2	4	4	2	3	4	3	4	3	9	9	14	32
2	2	20	2	4	4	6	5	6	4	6	2	1	10	17	13	40
2	2	20	3	4	4	2	2	4	4	2	4	4	11	8	14	33
2	2	20	3	2	4	4	2	2	2	4	4	1	9	8	11	28
2	2	20	3	3	3	5	3	4	3	3	3	1	9	12	10	31
2	2	20	3	3	4	5	3	4	4	4	4	3	10	12	15	37
1	2	20	4	4	4	4	4	4	4	4	4	4	12	12	16	40
2	2	20	4	4	4	6	4	4	4	4	4	5	12	14	17	43
2	2	20	4	4	4	3	3	4	2	4	3	2	12	10	11	33
2	2	20	3	5	4	5	5	5	4	5	5	3	12	15	17	44
2	2	20	2	5	5	5	5	3	4	4	5	2	12	13	15	40
2	2	20	4	4	6	6	6	6	4	5	5	5	14	18	19	51
2	2	20	6	4	5	5	3	4	4	4	5	4	15	12	17	44
2	2	20	3	6	6	3	1	1	1	3	5	1	15	5	10	30
1	2	21	3	4	3	3	3	3	4	4	4	3	10	9	15	34
2	2	21	1	1	6	6	6	3	6	6	1	2	8	15	15	38
1	2	20	5	4	4	4	4	4	4	4	4	4	13	12	16	41
1	2	20	4	3	4	3	3	3	4	3	4	3	11	9	14	34
1	3	21	1	1	1	1	1	1	1	1	1	1	3	3	4	10
1	3	21	2	3	4	6	4	2	3	6	4	3	9	12	16	37
1	3	21	4	4	4	4	4	4	4	4	4	4	12	12	16	40
1	3	22	1	5	5	6	6	1	6	6	6	6	11	13	24	48
1	3	21	4	4	4	4	4	4	4	4	4	4	12	12	16	40
1	3	21	2	2	5	6	5	2	4	4	4	4	9	13	16	38
1	3	21	5	6	6	6	6	6	6	4	6	3	17	18	19	54
1	3	21	4	4	5	3	3	3	4	4	4	3	13	9	15	37
1	3	21	3	4	5	5	2	5	4	3	3	4	12	12	14	38
1	3	21	6	6	6	4	2	4	4	6	6	2	18	10	18	46
1	3	21	4	4	4	3	3	2	4	4	4	3	12	8	15	35
1	3	21	5	3	6	5	4	4	5	5	5	4	14	13	19	46
1	3	22	4	3	4	3	3	3	3	3	3	3	11	9	12	32
1	3	21	3	3	3	3	3	3	3	3	4	4	9	9	14	32
1	3	21	2	3	4	3	4	5	4	2	4	4	9	12	14	35
1	3	21	3	3	3	4	4	4	4	4	4	4	9	12	16	37
1	3	21	1	2	2	5	2	2	2	2	2	2	5	9	8	22
1	3	21	1	1	6	5	5	3	4	3	4	2	8	13	13	34
1	3	21	4	3	4	4	4	4	4	4	3	3	11	12	14	37
1	3	21	1	1	1	6	6	6	6	6	4	3	3	18	19	40
1	3	21	4	4	4	4	4	4	4	4	4	4	12	12	16	40
1	3	21	3	3	5	6	5	5	3	3	4	3	11	16	13	40
1	3	21	3	6	6	3	3	6	6	6	6	6	15	12	24	51
1	3	21	4	6	6	6	4	6	6	6	6	6	16	16	24	56
1	3	22	5	3	5	3	5	2	5	3	4	3	13	10	15	38
1	3	21	4	4	5	2	3	4	3	4	3	4	13	9	14	36
1	3	22	2	3	5	5	3	3	3	3	3	3	10	11	12	33
1	3	21	2	3	2	3	1	3	4	5	3	1	7	7	13	27
1	3	21	4	4	5	4	5	2	5	2	4	3	13	11	14	38
1	3	21	5	4	3	5	5	5	5	5	5	5	12	15	20	47
1	3	21	4	4	6	6	6	6	6	6	6	6	14	18	24	56
1	3	21	1	1	1	6	1	3	4	3	4	4	3	10	15	28
1	3	21	4	2	6	6	6	6	6	6	3	2	12	18	17	47
1	3	21	4	5	5	2	2	4	1	3	4	1	14	8	9	31
1	3	21	3	5	5	5	3	3	3	4	4	3	13	11	14	38
1	3	21	4	5	5	6	4	4	2	2	4	4	14	14	12	40
1	3	21	3	4	3	5	4	4	4	4	3	4	10	13	15	38
1	3	21	3	3	4	4	4	4	4	4	4	4	10	12	16	38
1	3	21	1	4	3	5	5	5	5	3	5	1	8	15	14	37
1	3	21	1	2	4	5	2	4	6	6	3	1	7	11	16	34
1	3	21	4	3	6	5	4	4	4	5	4	4	13	13	17	43
1	3	21	4	3	6	6	6	6	6	6	5	2	13	18	19	50
1	3	21	4	4	4	4	4	4	4	4	4	4	12	12	16	40
1	3	21	3	5	3	3	3	3	4	4	4	2	11	9	14	34
1	3	22	4	2	3	3	3	3	3	3	3	3	9	9	12	30
1	3	21	3	4	3	5	5	4	4	2	3	2	10	14	11	35
1	3	22	3	5	4	6	6	6	5	5	5	3	12	18	18	48
1	3	21	1	1	1	3	3	3	2	2	2	2	3	9	8	20
1	3	21	1	2	1	3	1	3	3	4	3	4	4	7	14	25
1	3	21	3	4	5	4	4	4	4	2	6	3	12	12	15	39
1	3	22	3	4	5	4	4	3	4	3	4	3	12	11	14	37
2	3	21	5	5	6	1	1	1	6	6	6	3	16	3	21	40
2	3	21	3	4	3	3	2	2	2	3	4	2	10	7	11	28
1	3	21	3	4	3	4	4	4	5	4	4	3	10	12	16	38
1	3	21	4	5	4	4	3	4	4	4	4	3	13	11	15	39
1	3	21	4	4	4	4	4	4	4	4	4	4	12	12	16	40
1	3	21	6	6	6	5	3	4	4	4	4	4	18	12	16	46
1	3	21	3	4	6	5	4	4	4	4	4	4	13	13	16	42
1	3	21	2	3	3	3	3	3	3	3	3	3	8	9	12	29
1	3	21	4	3	5	5	5	4	4	4	4	2	12	14	14	40
2	3	21	4	5	4	3	2	4	4	2	4	3	13	9	13	35
2	3	21	5	4	3	3	3	3	4	3	5	2	12	9	14	35
2	3	21	5	5	3	4	4	4	5	5	5	4	13	12	19	44
2	3	21	4	4	5	6	5	5	5	5	4	4	13	16	18	47
2	3	21	6	6	5	6	4	6	6	6	6	3	17	16	21	54
2	3	21	3	3	4	3	2	2	5	4	5	2	10	7	16	33
2	3	21	3	4	5	6	4	4	4	2	3	3	12	14	12	38
2	3	21	3	4	2	4	2	4	4	4	3	3	9	10	14	33
2	3	21	1	2	3	4	1	3	2	3	2	1	6	8	8	22
1	3	22	4	4	5	5	5	5	5	3	5	3	13	15	16	44
1	3	22	6	5	5	5	4	6	4	5	5	5	16	15	19	50
2	3	22	5	5	5	5	5	5	5	4	6	5	15	15	20	50
2	3	22	4	4	5	4	3	2	4	4	3	2	13	9	13	35
2	3	22	4	6	5	6	1	5	4	5	5	2	15	12	16	43
2	3	22	4	4	5	3	3	4	4	4	4	4	13	10	16	39
2	3	22	4	6	6	6	6	6	4	4	5	5	16	18	18	52
2	3	22	4	4	4	2	2	2	5	4	4	3	12	6	16	34
2	3	22	2	2	2	2	4	2	2	6	6	3	6	8	17	31
2	3	22	4	1	6	4	1	3	3	4	3	1	11	8	11	30
2	3	22	2	6	5	4	2	4	3	6	6	3	13	10	18	41
1	3	21	4	4	4	4	4	4	4	4	4	4	12	12	16	40
1	4	22	1	4	3	3	4	3	4	3	4	3	8	10	14	32
1	4	23	2	1	2	4	3	4	5	6	3	3	5	11	17	33
1	4	22	1	4	5	5	5	4	4	3	2	1	10	14	10	34
1	4	22	3	3	3	3	3	3	3	4	3	3	9	9	13	31
1	4	22	3	1	2	5	2	1	6	1	5	2	6	8	14	28
1	4	22	4	5	3	3	3	4	4	2	4	3	12	10	13	35
1	4	22	1	1	1	6	1	1	1	6	1	1	3	8	9	20
1	4	22	6	5	5	5	5	5	5	5	6	4	16	15	20	51
1	4	22	4	4	4	4	4	4	4	4	4	4	12	12	16	40
1	4	22	1	1	4	1	1	1	1	2	1	1	6	3	5	14
1	4	22	4	4	6	6	4	4	4	4	4	4	14	14	16	44
1	4	22	4	5	4	5	2	4	5	5	3	2	13	11	15	39
1	4	22	2	4	4	1	1	1	4	2	2	2	10	3	10	23
1	4	22	5	5	5	6	5	5	5	5	5	5	15	16	20	51
1	4	23	4	4	2	5	2	4	4	3	4	1	10	11	12	33
1	4	23	4	4	4	4	3	4	6	3	4	4	12	11	17	40
1	4	22	2	6	1	6	2	3	6	6	5	5	9	11	22	42
1	4	22	3	3	5	3	3	4	4	4	4	4	11	10	16	37
1	4	22	2	3	3	3	3	2	3	3	3	3	8	8	12	28
1	4	22	3	3	4	6	1	4	1	2	2	2	10	11	7	28
1	4	22	3	5	6	6	6	6	6	6	6	2	14	18	20	52
1	4	22	4	4	4	5	3	4	3	3	3	3	12	12	12	36
1	4	22	4	4	3	4	3	2	3	4	4	2	11	9	13	33
1	4	22	4	2	5	3	4	4	4	2	2	3	11	11	11	33
1	4	22	6	6	6	6	6	6	6	6	3	3	18	18	18	54
1	4	22	3	3	3	3	3	3	3	3	3	3	9	9	12	30
1	4	22	3	4	3	2	2	2	4	3	4	3	10	6	14	30
1	4	22	4	4	6	5	5	5	5	5	6	5	14	15	21	50
1	4	23	6	6	6	3	3	3	3	3	3	3	18	9	12	39
1	4	22	3	3	3	3	3	3	3	3	3	3	9	9	12	30
1	4	22	4	5	5	4	4	5	6	5	6	3	14	13	20	47
2	4	22	4	4	5	3	3	5	5	5	3	2	13	11	15	39
2	4	22	2	4	2	2	1	2	5	5	6	3	8	5	19	32
1	4	23	3	4	6	3	3	2	3	3	3	3	13	8	12	33
1	4	23	4	3	5	3	4	4	5	3	4	3	12	11	15	38
2	4	23	4	4	4	1	3	4	4	3	4	2	12	8	13	33
1	4	24	3	3	3	3	3	3	3	3	3	3	9	9	12	30

## Sheet: Sample 2
Gender	Grade	Age	Item1	Item2	Item3	Item4	Item5	Item6	Item7	Item8	Item9	Item10	Component3	Componen2	Componen1	SA
2	1	19	3	5	5	4	3	2	2	2	2	2	13	9	8	30
2	1	17	2	4	5	6	6	6	6	6	4	3	11	18	19	48
1	1	18	1	1	5	3	1	1	6	4	6	1	7	5	17	29
1	1	18	5	5	4	3	3	3	3	3	4	4	14	9	14	37
1	1	18	3	4	3	4	3	2	3	2	5	2	10	9	12	31
1	1	18	1	3	3	5	3	3	6	3	2	3	7	11	14	32
1	1	18	6	6	6	6	6	6	6	6	6	6	18	18	24	60
1	1	18	4	4	6	6	4	4	4	3	4	4	14	14	15	43
1	1	18	4	4	5	5	3	4	4	5	5	4	13	12	18	43
2	1	18	4	4	3	3	3	4	3	4	3	3	11	10	13	34
2	1	18	3	4	4	5	5	5	5	5	5	3	11	15	18	44
2	1	18	2	5	4	5	5	5	5	6	5	4	11	15	20	46
2	1	18	2	2	5	5	3	5	5	5	5	5	9	13	20	42
2	1	18	4	4	3	3	3	3	3	3	3	3	11	9	12	32
2	1	18	4	2	2	1	1	1	3	5	4	3	8	3	15	26
2	1	18	2	4	5	4	4	3	5	5	5	3	11	11	18	40
2	1	18	3	5	5	4	3	4	4	4	4	3	13	11	15	39
2	1	18	4	4	4	5	3	4	4	4	4	3	12	12	15	39
1	1	19	3	3	4	4	3	4	3	4	4	3	10	11	14	35
1	1	19	1	1	1	1	1	1	1	1	3	1	3	3	6	12
1	1	19	1	1	1	6	1	2	6	3	1	1	3	9	11	23
1	1	19	3	4	1	1	4	4	5	3	4	3	8	9	15	32
1	1	19	2	2	2	4	4	3	4	3	3	4	6	11	14	31
1	1	19	6	3	1	1	1	1	3	3	2	3	10	3	11	24
1	1	19	5	6	5	2	2	3	4	4	3	4	16	7	15	38
1	1	19	1	1	1	1	1	1	6	4	4	4	3	3	18	24
1	1	19	1	1	2	1	1	1	3	3	4	3	4	3	13	20
1	1	19	5	6	6	4	5	4	6	6	6	3	17	13	21	51
1	1	19	1	1	3	1	1	1	3	4	3	3	5	3	13	21
1	1	19	3	3	3	3	3	3	3	3	3	3	9	9	12	30
1	1	19	3	5	3	3	2	3	3	4	3	3	11	8	13	32
1	1	19	4	5	6	6	4	4	4	4	4	3	15	14	15	44
1	1	19	3	4	6	5	2	6	5	5	4	5	13	13	19	45
1	1	19	3	3	4	6	4	3	6	5	4	1	10	13	16	39
1	1	19	5	5	5	6	5	5	5	5	5	5	15	16	20	51
1	1	19	4	5	5	5	4	4	5	5	5	5	14	13	20	47
2	1	19	4	5	4	6	4	4	4	5	5	6	13	14	20	47
2	1	19	2	5	4	6	4	4	4	6	3	4	11	14	17	42
2	1	19	4	4	3	3	3	4	5	5	5	4	11	10	19	40
2	1	19	4	4	5	4	3	4	4	4	5	3	13	11	16	40
2	1	19	4	5	4	6	4	4	5	5	5	3	13	14	18	45
2	1	19	1	1	4	4	1	4	4	4	1	4	6	9	13	28
2	1	19	2	4	4	3	2	3	5	4	4	3	10	8	16	34
2	1	19	1	1	1	4	1	3	4	3	4	4	3	8	15	26
2	1	19	3	5	5	3	2	2	3	3	3	2	13	7	11	31
2	1	19	3	4	6	3	2	2	2	2	3	1	13	7	8	28
2	1	19	3	4	6	2	1	1	3	3	4	3	13	4	13	30
2	1	19	6	6	6	6	3	5	6	6	3	3	18	14	18	50
2	1	19	6	6	4	6	6	6	5	6	6	5	16	18	22	56
2	1	19	3	3	1	6	3	3	6	3	3	3	7	12	15	34
2	1	19	4	4	4	4	2	2	4	4	3	3	12	8	14	34
2	1	19	3	3	3	3	3	3	3	3	3	3	9	9	12	30
2	1	19	4	5	4	5	4	4	5	4	5	4	13	13	18	44
2	1	19	4	4	4	4	4	4	4	4	4	4	12	12	16	40
2	1	19	4	6	6	6	3	6	5	6	6	4	16	15	21	52
2	1	19	2	4	4	6	2	5	4	5	5	3	10	13	17	40
2	1	19	3	5	5	4	4	4	3	4	4	3	13	12	14	39
2	1	19	4	3	3	4	3	4	3	3	4	3	10	11	13	34
1	1	19	1	1	1	2	1	1	1	1	3	1	3	4	6	13
1	1	19	4	4	4	4	4	4	4	4	4	4	12	12	16	40
1	1	19	3	5	5	3	3	3	3	3	3	3	13	9	12	34
1	1	19	3	4	5	4	3	4	4	4	4	3	12	11	15	38
1	1	19	6	6	6	6	6	6	6	6	6	6	18	18	24	60
1	1	19	4	4	4	4	4	4	4	4	4	4	12	12	16	40
1	1	19	3	3	3	3	3	3	3	3	3	3	9	9	12	30
2	1	19	3	3	4	4	3	3	4	4	3	3	10	10	14	34
2	1	19	2	5	1	5	5	2	2	6	4	1	8	12	13	33
2	1	19	1	6	3	6	1	1	4	3	4	4	10	8	15	33
2	1	19	4	5	2	3	4	3	4	5	5	4	11	10	18	39
2	1	19	3	4	3	5	3	4	5	5	4	4	10	12	18	40
2	1	19	2	3	5	5	3	3	3	5	2	2	10	11	12	33
2	1	19	2	2	1	3	2	4	2	3	2	2	5	9	9	23
1	1	19	1	1	3	1	1	1	4	4	3	3	5	3	14	22
1	1	19	6	3	6	1	1	1	5	4	6	5	15	3	20	38
1	1	19	2	2	2	2	2	2	2	2	2	2	6	6	8	20
1	2	20	3	3	3	3	3	3	3	3	3	3	9	9	12	30
1	2	20	2	2	1	3	2	4	5	3	5	2	5	9	15	29
2	2	20	4	4	4	4	4	4	4	4	4	3	12	12	15	39
1	2	20	1	1	1	1	1	1	1	1	3	1	3	3	6	12
1	2	20	3	4	5	6	6	6	3	4	3	1	12	18	11	41
1	2	20	1	3	3	6	3	3	3	2	3	4	7	12	12	31
1	2	20	1	1	1	1	1	1	6	4	4	4	3	3	18	24
1	2	20	3	5	4	2	2	4	4	6	3	2	12	8	15	35
1	2	20	2	3	4	2	2	3	3	2	2	2	9	7	9	25
1	2	20	1	6	4	6	3	4	3	3	4	3	11	13	13	37
2	2	20	2	2	2	2	2	2	2	2	2	2	6	6	8	20
2	2	20	4	4	6	5	4	5	4	3	4	3	14	14	14	42
2	2	20	5	5	4	6	5	6	6	6	6	6	14	17	24	55
2	2	20	4	3	4	4	3	4	3	2	3	3	11	11	11	33
2	2	19	2	2	3	5	5	5	2	2	2	3	7	15	9	31
2	2	19	4	4	4	5	4	4	4	5	5	3	12	13	17	42
2	2	19	4	6	6	5	5	5	6	6	6	6	16	15	24	55
1	2	20	5	4	5	3	3	3	4	4	4	4	14	9	16	39
1	2	20	4	4	5	3	3	3	5	2	5	5	13	9	17	39
1	2	20	5	6	6	6	2	5	5	5	3	2	17	13	15	45
1	2	20	1	1	4	5	5	2	5	2	2	2	6	12	11	29
1	2	20	1	1	4	5	2	2	3	2	2	2	6	9	9	24
1	2	20	1	5	1	4	4	2	4	4	3	4	7	10	15	32
1	2	20	6	6	6	6	6	6	6	6	6	6	18	18	24	60
1	2	20	4	4	4	4	4	4	4	4	4	4	12	12	16	40
1	2	20	6	5	5	4	3	4	5	5	4	4	16	11	18	45
1	2	20	1	2	3	4	4	3	3	4	4	3	6	11	14	31
1	2	20	4	4	5	5	5	4	5	4	5	4	13	14	18	45
1	2	20	4	4	4	4	4	4	4	4	4	4	12	12	16	40
1	2	20	3	5	5	5	5	5	3	4	4	3	13	15	14	42
1	2	20	3	5	5	5	5	5	5	3	4	4	13	15	16	44
2	2	20	4	5	5	6	3	5	5	5	5	5	14	14	20	48
2	2	20	3	4	4	4	3	3	4	4	3	3	11	10	14	35
2	2	20	2	4	4	3	2	4	4	3	2	2	10	9	11	30
2	2	20	6	6	6	6	6	6	6	6	6	6	18	18	24	60
2	2	20	2	3	3	3	1	1	2	2	2	2	8	5	8	21
2	2	20	3	3	3	4	2	2	2	3	2	2	9	8	9	26
2	2	20	6	6	1	6	1	1	6	4	6	6	13	8	22	43
2	2	20	4	5	5	4	4	4	5	4	6	5	14	12	20	46
2	2	20	2	2	2	6	6	5	4	4	3	2	6	17	13	36
2	2	20	2	5	5	2	2	4	2	4	4	4	12	8	14	34
2	2	20	5	5	5	6	5	5	5	5	5	5	15	16	20	51
2	2	20	5	4	5	4	2	3	2	5	5	3	14	9	15	38
2	2	20	5	5	5	5	3	3	5	2	5	2	15	11	14	40
2	2	20	4	3	2	5	4	5	5	5	5	4	9	14	19	42
2	2	20	6	6	6	4	6	4	3	3	6	4	18	14	16	48
2	2	20	1	1	2	6	1	2	6	6	3	4	4	9	19	32
2	2	20	5	5	4	4	3	4	5	5	5	4	14	11	19	44
1	2	20	1	1	2	2	1	2	1	2	1	2	4	5	6	15
1	2	20	4	5	3	3	2	2	2	4	4	3	12	7	13	32
1	2	20	6	6	4	6	2	4	3	3	4	3	16	12	13	41
1	2	20	1	3	3	1	1	1	3	3	3	3	7	3	12	22
1	2	20	3	4	4	3	2	2	4	4	4	4	11	7	16	34
2	2	20	3	3	4	3	3	4	2	5	4	3	10	10	14	34
2	2	20	2	3	5	4	4	4	4	4	4	1	10	12	13	35
2	2	20	4	4	6	6	6	5	5	5	5	3	14	17	18	49
1	2	20	4	4	3	4	4	4	5	5	4	4	11	12	18	41
1	3	21	4	5	4	6	3	3	4	5	5	4	13	12	18	43
1	3	21	6	6	6	6	4	5	6	6	6	6	18	15	24	57
1	3	21	5	6	6	6	4	5	5	5	5	3	17	15	18	50
1	3	21	4	5	4	2	1	1	4	4	4	3	13	4	15	32
2	3	21	1	1	3	1	1	1	2	2	2	1	5	3	7	15
2	3	21	2	3	2	3	2	4	3	3	4	3	7	9	13	29
2	3	21	4	5	5	4	4	5	6	5	5	4	14	13	20	47
2	3	21	1	1	2	5	4	4	4	5	2	1	4	13	12	29
1	3	21	5	5	4	3	3	3	4	4	3	2	14	9	13	36
1	3	21	4	4	6	4	4	4	4	4	5	5	14	12	18	44
1	3	21	5	5	4	4	3	3	3	4	4	3	14	10	14	38
1	3	21	6	6	6	6	3	4	4	3	5	4	18	13	16	47
1	3	21	2	3	1	3	2	4	2	1	2	4	6	9	9	24
1	3	21	4	5	2	5	4	5	4	6	4	2	11	14	16	41
1	3	21	4	6	6	6	6	6	3	5	5	5	16	18	18	52
1	3	21	4	3	4	3	3	3	5	4	5	5	11	9	19	39
1	3	21	6	6	4	6	4	4	6	6	6	6	16	14	24	54
1	3	21	5	5	5	6	4	5	5	6	5	5	15	15	21	51
1	3	21	3	4	2	4	2	3	5	4	4	4	9	9	17	35
1	3	21	4	4	4	4	4	4	4	4	4	4	12	12	16	40
1	3	21	1	1	1	1	1	4	6	3	3	3	3	6	15	24
1	3	21	1	1	4	5	1	5	4	3	5	3	6	11	15	32
1	3	21	4	4	6	5	4	3	3	5	4	4	14	12	16	42
1	3	21	3	3	4	6	3	3	5	5	4	3	10	12	17	39
1	3	21	1	1	1	1	1	1	3	3	3	2	3	3	11	17
1	3	21	4	6	4	4	4	6	4	1	1	1	14	14	7	35
1	3	21	3	2	6	6	3	3	1	3	3	1	11	12	8	31
1	3	21	6	6	3	3	3	4	3	3	3	3	15	10	12	37
1	3	21	4	4	5	5	5	5	5	5	5	5	13	15	20	48
2	3	21	1	2	6	3	2	2	1	2	4	2	9	7	9	25
2	3	21	2	3	4	4	3	3	4	4	3	3	9	10	14	33
2	3	21	4	4	4	5	4	4	4	3	4	4	12	13	15	40
2	3	21	1	1	1	6	1	1	3	3	3	1	3	8	10	21
2	3	21	3	4	4	4	4	4	4	4	4	4	11	12	16	39
2	3	21	5	6	5	6	4	5	6	5	6	6	16	15	23	54
2	3	21	2	2	2	2	2	2	2	2	2	2	6	6	8	20
2	3	21	3	5	5	3	4	4	5	4	6	5	13	11	20	44
2	3	21	4	4	4	3	3	3	3	3	3	3	12	9	12	33
2	3	21	6	5	3	5	6	4	5	2	5	4	14	15	16	45
2	3	21	1	1	5	2	1	2	2	5	5	2	7	5	14	26
1	3	22	4	5	4	6	3	3	4	5	5	4	13	12	18	43
1	3	22	1	1	1	1	1	1	2	3	3	2	3	3	10	16
1	3	22	6	6	6	6	6	6	6	6	6	6	18	18	24	60
1	3	22	1	4	3	6	4	6	6	1	6	6	8	16	19	43
1	3	22	5	6	4	6	4	5	5	6	6	3	15	15	20	50
1	3	22	5	5	5	4	6	6	6	6	6	6	15	16	24	55
1	3	22	3	3	3	6	4	5	3	5	4	5	9	15	17	41
1	3	22	3	3	5	4	3	3	4	4	4	4	11	10	16	37
1	3	22	3	1	1	6	1	1	3	6	6	5	5	8	20	33
1	3	22	1	1	1	4	1	1	3	3	3	3	3	6	12	21
1	3	22	6	6	4	6	3	4	6	6	6	6	16	13	24	53
1	3	22	1	2	2	5	1	1	3	4	2	4	5	7	13	25
1	3	22	3	6	3	2	2	2	4	4	4	2	12	6	14	32
1	3	22	2	4	6	5	4	5	5	2	4	4	12	14	15	41
1	3	22	4	4	4	1	1	2	1	4	2	3	12	4	10	26
1	3	22	3	3	4	5	4	3	5	3	5	4	10	12	17	39
2	3	22	1	2	2	6	4	4	4	4	4	2	5	14	14	33
2	3	22	4	3	4	3	4	3	4	4	4	3	11	10	15	36
2	3	22	4	3	3	4	3	4	3	4	3	3	10	11	13	34
2	3	22	4	4	4	4	4	4	4	4	4	3	12	12	15	39
2	3	22	1	1	1	6	1	1	6	1	1	6	3	8	14	25
2	3	22	3	4	4	4	4	4	3	4	3	2	11	12	12	35
2	3	22	1	1	1	6	6	6	6	6	6	1	3	18	19	40
2	3	22	1	3	2	6	4	6	6	6	6	6	6	16	24	46
2	3	22	2	2	2	2	2	3	3	2	2	2	6	7	9	22
2	3	22	1	1	1	1	1	1	3	3	3	3	3	3	12	18
2	3	22	4	5	4	2	2	2	3	4	4	3	13	6	14	33
2	3	22	3	2	4	6	3	3	2	5	4	4	9	12	15	36
2	3	22	1	1	5	2	2	2	3	3	2	4	7	6	12	25
2	3	22	4	5	4	4	3	3	3	5	5	4	13	10	17	40
1	3	22	1	4	5	6	5	5	3	5	3	2	10	16	13	39
1	3	22	1	1	1	4	1	1	1	1	3	1	3	6	6	15
2	3	22	3	5	5	6	4	4	6	6	6	6	13	14	24	51
1	3	22	4	3	3	3	3	2	5	5	4	3	10	8	17	35
1	3	22	6	5	4	6	3	3	5	5	5	5	15	12	20	47
1	3	22	1	1	1	1	1	1	3	2	3	3	3	3	11	17
1	4	23	4	5	5	5	5	5	4	4	5	4	14	15	17	46
1	4	23	6	6	6	3	3	6	6	6	6	6	18	12	24	54
1	4	23	6	6	3	6	4	4	6	5	5	1	15	14	17	46
1	4	23	4	6	6	4	3	3	6	6	6	2	16	10	20	46
1	4	23	2	4	5	5	3	5	5	5	5	5	11	13	20	44
1	4	23	5	5	5	5	5	6	3	5	4	4	15	16	16	47
2	4	23	1	4	2	5	2	4	4	2	2	4	7	11	12	30
2	4	23	5	6	4	4	4	4	4	4	4	4	15	12	16	43
1	4	23	3	4	4	4	3	2	4	3	4	3	11	9	14	34
1	4	23	6	5	6	6	4	5	5	5	5	5	17	15	20	52
1	4	23	3	3	4	2	3	3	3	3	3	3	10	8	12	30
1	4	23	4	5	4	4	3	4	4	3	3	4	13	11	14	38
1	4	23	6	6	6	6	6	6	6	6	6	6	18	18	24	60
2	4	23	3	3	6	3	3	4	4	4	3	2	12	10	13	35
2	4	23	5	6	6	5	4	4	5	5	5	3	17	13	18	48
2	4	23	5	5	4	4	2	3	4	4	6	5	14	9	19	42
2	4	23	2	2	3	2	1	2	5	5	4	5	7	5	19	31
2	4	23	3	5	3	6	1	1	6	5	5	5	11	8	21	40
2	4	22	4	4	4	4	4	4	4	4	4	4	12	12	16	40
2	4	22	5	5	5	6	5	4	6	6	6	3	15	15	21	51
2	4	23	2	3	4	5	5	4	3	5	5	4	9	14	17	40
2	4	23	3	4	3	5	3	4	5	5	5	5	10	12	20	42
2	4	23	1	1	4	1	1	1	3	3	3	3	6	3	12	21
2	4	23	3	4	3	5	3	3	3	4	3	2	10	11	12	33
2	4	22	2	4	4	5	3	3	3	4	4	3	10	11	14	35
2	4	22	4	4	4	1	1	3	2	2	2	2	12	5	8	25
2	4	23	4	4	4	5	4	4	5	5	5	5	12	13	20	45
2	4	23	4	4	5	4	4	4	4	4	4	3	13	12	15	40
2	4	22	3	4	2	5	5	5	4	5	5	5	9	15	19	43
2	4	22	1	1	2	4	4	4	5	2	3	3	4	12	13	29
2	4	22	1	3	2	3	3	3	3	3	4	3	6	9	13	28
2	4	23	2	4	4	5	4	4	4	5	5	3	10	13	17	40
2	4	22	4	2	3	4	1	1	3	5	4	2	9	6	14	29
2	4	22	1	4	4	1	1	1	3	2	3	3	9	3	11	23
2	4	22	3	4	3	6	3	6	6	4	6	3	10	15	19	44
2	4	22	4	3	5	6	4	3	6	2	3	4	12	13	15	40
1	4	22	4	4	4	4	4	4	4	4	4	4	12	12	16	40
2	4	22	1	1	1	6	6	6	6	6	6	1	3	18	19	40
2	4	22	5	2	2	5	4	4	4	5	5	5	9	13	19	41
1	4	22	4	4	4	4	4	4	4	4	4	4	12	12	16	40
2	4	22	1	4	5	4	4	4	5	4	5	3	10	12	17	39
2	4	22	3	2	6	2	2	2	3	4	4	4	11	6	15	32
2	4	22	2	2	5	4	1	4	3	5	5	4	9	9	17	35
2	4	22	3	5	4	2	3	4	3	5	4	4	12	9	16	37
2	4	22	1	2	2	5	3	1	4	4	4	3	5	9	15	29
2	4	22	3	5	5	6	2	3	3	3	3	3	13	11	12	36
2	4	22	3	3	2	4	4	4	4	3	4	3	8	12	14	34
2	4	22	2	2	4	3	3	3	3	6	3	3	8	9	15	32
2	4	22	4	3	4	5	2	3	2	2	3	2	11	10	9	30
2	4	22	1	5	4	6	5	5	5	5	4	2	10	16	16	42
2	4	22	3	2	2	5	2	5	3	5	4	4	7	12	16	35
2	4	22	6	6	6	5	5	5	3	4	5	3	18	15	15	48
2	4	22	2	4	4	5	2	5	5	2	5	3	10	12	15	37
1	4	22	4	4	4	4	5	3	3	3	3	3	12	12	12	36
1	4	22	4	4	5	6	3	3	3	4	4	4	13	12	15	40
1	4	22	1	2	1	2	2	2	4	4	4	2	4	6	14	24
1	4	22	1	4	1	4	4	4	5	4	4	1	6	12	14	32
1	4	22	4	4	6	6	4	3	3	4	4	4	14	13	15	42
2	4	22	6	4	4	5	4	4	4	4	4	5	14	13	17	44
2	4	22	5	5	5	4	6	6	6	6	6	6	15	16	24	55
2	4	22	1	4	3	5	3	4	4	4	4	4	8	12	16	36
2	4	22	1	5	5	5	3	5	5	4	5	5	11	13	19	43
2	4	22	6	6	6	4	4	3	1	3	6	5	18	11	15	44
2	4	22	4	6	5	6	4	4	6	5	6	6	15	14	23	52
2	4	23	4	4	5	4	3	3	4	3	4	3	13	10	14	37
1	4	23	1	1	6	4	3	2	2	1	2	1	8	9	6	23
2	4	23	4	4	5	6	4	4	4	4	4	4	13	14	16	43
2	4	23	2	3	2	5	2	3	2	4	4	3	7	10	13	30
2	4	23	5	5	2	3	3	3	3	4	4	2	12	9	13	34
2	4	23	4	4	3	4	3	3	5	4	5	4	11	10	18	39

## Sheet: Data for Test-retest reliabilit
Gender	Grade	Age	Time1Item1	Time2Item1	Time1Item2	Time2Item2	Time1Item3	Time2Item3	Time1Item4	Time2Item4	Time1Item5	Time2Item5	Time1Item6	Time2Item6	Time1Item7	Time2Item7	Time1Item8	Time2Item8	Time1Item9	Time2Item9	Time1Item10	Time2Item10	Time1SA	Time2SA	Time1component3	Time2component3	Time1component2	Time2component2	Time1component1	Time2component1
1	1	18	1	1	1	1	5	6	3	3	1	2	1	1	6	5	4	4	6	5	1	2	29	30	17	16	5	6	7	8
1	1	18	5	4	5	5	4	3	3	2	3	4	3	3	3	3	3	2	4	4	4	5	37	35	14	14	9	9	14	12
1	1	18	3	3	4	4	3	3	4	5	3	3	2	2	3	3	2	2	5	5	2	2	31	32	12	12	9	10	10	10
1	1	18	1	1	3	3	3	3	5	4	3	3	3	3	6	5	3	4	2	3	3	3	32	32	14	15	11	10	7	7
2	1	18	6	5	6	5	6	5	6	6	6	5	6	5	6	6	6	6	6	6	6	5	60	54	24	23	18	16	18	15
1	1	18	4	3	4	4	6	5	6	5	4	4	4	4	4	4	3	3	4	4	4	4	43	40	15	15	14	13	14	12
2	1	18	4	4	4	4	5	6	5	5	3	4	4	3	4	3	5	5	5	5	4	4	43	43	18	17	12	12	13	14
2	1	19	3	3	3	3	4	4	4	4	3	3	4	4	3	4	4	4	4	4	3	3	35	36	14	15	11	11	10	10
1	1	19	1	1	1	1	1	2	1	1	1	1	1	1	1	1	1	1	3	3	1	3	12	15	6	8	3	3	3	4
1	1	19	1	1	1	1	1	1	6	5	1	1	2	2	6	6	3	3	1	3	1	1	23	24	11	13	9	8	3	3
2	1	19	3	3	4	3	1	2	1	1	4	3	4	3	5	6	3	3	4	4	3	3	32	31	15	16	9	7	8	8
1	1	19	2	2	2	2	2	2	4	4	4	4	3	3	4	4	3	3	3	3	4	4	31	31	14	14	11	11	6	6
1	1	19	6	5	3	3	1	1	1	1	1	1	1	1	3	3	3	3	2	2	3	3	24	23	11	11	3	3	10	9
1	1	19	5	5	6	5	5	5	2	2	2	2	3	3	4	4	4	4	3	3	4	6	38	39	15	17	7	7	16	15
1	1	19	1	1	1	1	1	1	1	1	1	2	1	3	6	6	4	4	4	5	4	4	24	28	18	19	3	6	3	3
1	1	19	1	1	1	1	2	2	1	1	1	2	1	2	3	3	3	3	4	4	3	3	20	22	13	13	3	5	4	4
2	1	19	5	6	6	6	6	5	4	3	5	6	4	4	6	5	6	5	6	6	3	5	51	51	21	21	13	13	17	17
2	1	19	1	1	1	1	3	3	1	1	1	1	1	1	3	3	4	4	3	3	3	3	21	21	13	13	3	3	5	5
2	1	19	3	3	3	4	3	3	3	3	3	3	3	3	3	3	3	3	3	3	3	3	30	31	12	12	9	9	9	10
1	1	19	3	3	5	5	3	3	3	3	2	2	3	3	3	3	4	3	3	3	3	3	32	31	13	12	8	8	11	11
2	1	19	4	4	5	6	6	5	6	6	4	3	4	4	4	4	4	4	4	4	3	3	44	43	15	15	14	13	15	15
1	1	19	3	3	4	4	6	6	5	5	2	2	6	5	5	5	5	5	4	4	5	5	45	44	19	19	13	12	13	13
1	1	19	3	3	3	3	4	5	6	5	4	4	3	3	6	6	5	5	4	4	1	2	39	40	16	17	13	12	10	11
1	1	19	5	5	5	5	5	5	6	6	5	4	5	5	5	4	5	6	5	5	5	5	51	50	20	20	16	15	15	15
2	1	19	4	4	5	5	5	6	5	5	4	4	4	4	5	5	5	5	5	5	5	5	47	48	20	20	13	13	14	15
2	1	19	1	1	1	1	1	1	2	2	1	2	1	2	1	3	1	3	3	3	1	1	13	19	6	10	4	6	3	3
1	1	19	4	3	4	4	4	4	4	4	4	4	4	4	4	4	4	4	4	4	4	4	40	39	16	16	12	12	12	11
1	1	19	3	3	5	5	5	5	3	3	3	3	3	3	3	4	3	3	3	3	3	3	34	35	12	13	9	9	13	13
2	1	19	3	3	4	4	5	5	4	4	3	3	4	4	4	4	4	4	4	4	3	3	38	38	15	15	11	11	12	12
1	1	19	6	5	6	5	6	5	6	4	6	5	6	5	6	5	6	5	6	5	6	5	60	49	24	20	18	14	18	15
1	1	19	4	4	4	4	4	4	4	4	4	4	4	4	4	4	4	4	4	4	4	4	40	40	16	16	12	12	12	12
1	1	19	3	3	3	3	3	3	3	3	3	3	3	3	3	3	3	3	3	3	3	3	30	30	12	12	9	9	9	9
1	1	19	1	1	1	1	3	3	1	3	1	3	1	2	4	5	4	4	3	3	3	3	22	28	14	15	3	8	5	5
2	1	19	6	5	3	3	6	5	1	1	1	1	1	3	5	5	4	4	6	6	5	5	38	38	20	20	3	5	15	13
1	1	19	2	2	2	2	2	2	2	2	2	2	2	2	2	3	2	2	2	2	2	2	20	21	8	9	6	6	6	6
1	2	20	3	3	3	3	3	3	3	3	3	3	3	3	3	3	3	3	3	4	3	3	30	31	12	13	9	9	9	9
1	2	20	2	2	2	2	1	1	3	3	2	2	4	4	5	5	3	3	5	5	2	2	29	29	15	15	9	9	5	5
1	2	20	1	2	1	2	1	1	1	2	1	3	1	1	1	3	1	3	3	3	1	2	12	22	6	11	3	6	3	5
1	2	20	3	5	4	4	5	5	6	6	6	5	6	6	3	3	4	4	3	3	1	1	41	42	11	11	18	17	12	14
2	2	20	1	1	3	4	3	3	6	6	3	3	3	3	3	3	2	2	3	3	4	3	31	31	12	11	12	12	7	8
2	2	20	1	1	1	1	1	3	1	3	1	1	1	2	6	5	4	4	4	4	4	4	24	28	18	17	3	6	3	5
2	2	20	3	4	5	5	4	3	2	2	2	2	4	3	4	4	6	6	3	3	2	2	35	34	15	15	8	7	12	12
2	2	20	2	2	3	3	4	3	2	3	2	2	3	2	3	3	2	2	2	2	2	2	25	24	9	9	7	7	9	8
1	2	20	1	1	6	6	4	4	6	5	3	4	4	4	3	3	3	3	4	3	3	3	37	36	13	12	13	13	11	11
1	2	20	5	6	4	3	5	5	3	3	3	3	3	3	4	5	4	4	4	4	4	3	39	39	16	16	9	9	14	14
1	2	20	4	4	4	4	5	5	3	5	3	3	3	3	5	5	2	2	5	5	5	6	39	42	17	18	9	11	13	13
1	2	20	5	5	6	5	6	5	6	5	2	2	5	6	5	5	5	5	3	3	2	2	45	43	15	15	13	13	17	15
1	2	20	1	1	1	2	4	4	5	4	5	5	2	2	5	5	2	2	2	2	2	2	29	29	11	11	12	11	6	7
1	2	20	1	2	1	3	4	4	5	5	2	2	2	2	3	3	2	2	2	2	2	2	24	27	9	9	9	9	6	9
2	2	20	1	1	5	4	1	3	4	4	4	4	2	2	4	3	4	6	3	3	4	4	32	34	15	16	10	10	7	8
2	2	20	6	5	6	5	6	5	6	5	6	5	6	4	6	6	6	6	6	5	6	5	60	51	24	22	18	14	18	15
1	2	20	4	6	4	3	4	4	4	4	4	4	4	4	4	4	4	4	4	4	4	4	40	41	16	16	12	12	12	13
1	2	20	6	5	5	5	5	5	4	4	3	3	4	3	5	5	5	5	4	4	4	4	45	43	18	18	11	10	16	15
2	2	20	1	1	2	2	3	3	4	5	4	4	3	3	3	3	4	4	4	4	3	3	31	32	14	14	11	12	6	6
1	2	20	4	4	4	3	5	5	5	5	5	5	4	4	5	5	4	3	5	4	4	5	45	43	18	17	14	14	13	12
1	2	20	4	4	4	4	4	4	4	4	4	4	4	3	4	4	4	4	4	3	4	4	40	38	16	15	12	11	12	12
2	2	20	3	3	5	6	5	4	5	6	5	5	5	5	3	3	4	4	4	4	3	2	42	42	14	13	15	16	13	13
2	2	20	3	4	5	5	5	5	5	5	5	6	5	5	5	5	3	3	4	3	4	4	44	45	16	15	15	16	13	14
2	2	20	1	1	1	3	2	2	2	2	1	1	2	2	1	2	2	3	1	2	2	3	15	21	6	10	5	5	4	6
2	2	20	4	4	5	5	3	3	3	3	2	2	2	2	2	3	4	4	4	4	3	3	32	33	13	14	7	7	12	12
2	2	20	6	5	6	5	4	5	6	5	2	2	4	4	3	3	3	4	4	4	3	4	41	41	13	15	12	11	16	15
1	2	20	1	2	3	2	3	3	1	2	1	1	1	2	3	3	3	2	3	2	3	3	22	22	12	10	3	5	7	7
